# Supplementary material for: Use of the Species Sensitivity Distribution Approach to Derive Ecological Threshold of Toxicological Concern (eco-TTC) for Pesticides
Source: Int J Environ Res Public Health. 2021 Nov 17;18(22):12078. doi: 10.3390/ijerph182212078 (PMC8623465; doi:10.3390/ijerph182212078)
Supplement: Supplementary file 1 [file ijerph-18-12078-s001.zip]

Archive with 1 entries (1 files):
- ijerph-1432749-supplementary.pdf
